# Supplementary material for: Improved runoff forecasting based on time-varying model averaging method and deep learning
Source: PLoS One. 2022 Sep 15;17(9):e0274004. doi: 10.1371/journal.pone.0274004 (PMC9477370; doi:10.1371/journal.pone.0274004)
Supplement: S1 Data — (XLSX) [file pone.0274004.s001.xlsx]

## Sheet: Runoff
年份	月径流量(万立方米)
1961-01-01	7070.98
1961-02-01	5152.9
1961-03-01	15374
1961-04-01	5572.8
1961-05-01	2999.81
1961-06-01	2571.26
1961-07-01	3267.65
1961-08-01	3615.84
1961-09-01	2980.8
1961-10-01	3508.7
1961-11-01	17858.9
1961-12-01	8785.15
1962-01-01	6347.81
1962-02-01	3870.72
1962-03-01	3749.76
1962-04-01	2825.28
1962-05-01	8061.98
1962-06-01	4821.12
1962-07-01	46604.2
1962-08-01	34283.5
1962-09-01	29030.4
1962-10-01	8704.8
1962-11-01	21150.7
1962-12-01	18106
1963-01-01	5838.91
1963-02-01	3919.1
1963-03-01	10472.5
1963-04-01	24961
1963-05-01	111957
1963-06-01	27734.4
1963-07-01	101244
1963-08-01	264894
1963-09-01	66873.6
1963-10-01	42854.4
1963-11-01	8760.96
1963-12-01	7231.68
1964-01-01	9374.4
1964-02-01	29566.1
1964-03-01	49014.7
1964-04-01	196214
1964-05-01	161240
1964-06-01	30067.2
1964-07-01	36158.4
1964-08-01	49014.7
1964-09-01	26956.8
1964-10-01	61335.4
1964-11-01	24701.8
1964-12-01	10365.4
1965-01-01	8008.42
1965-02-01	12362.1
1965-03-01	17597.1
1965-04-01	32400
1965-05-01	26114.4
1965-06-01	5313.6
1965-07-01	123742
1965-08-01	82762.6
1965-09-01	14489.3
1965-10-01	15400.8
1965-11-01	12363.8
1965-12-01	5731.78
1966-01-01	3321.22
1966-02-01	2126.48
1966-03-01	10794
1966-04-01	6324.48
1966-05-01	7338.82
1966-06-01	3939.84
1966-07-01	25632.3
1966-08-01	4285.44
1966-09-01	1244.16
1966-10-01	875.837
1966-11-01	1461.89
1966-12-01	1146.36
1967-01-01	1379.38
1967-02-01	4306.18
1967-03-01	7124.54
1967-04-01	17366.4
1967-05-01	14115.2
1967-06-01	36028.8
1967-07-01	76334.4
1967-08-01	80084.2
1967-09-01	13374.7
1967-10-01	28123.2
1967-11-01	74131.2
1967-12-01	29462.4
1968-01-01	9079.78
1968-02-01	7942.75
1968-03-01	5838.91
1968-04-01	8890.56
1968-05-01	16632.9
1968-06-01	2799.36
1968-07-01	417830
1968-08-01	26516.2
1968-09-01	30067.2
1968-10-01	49550.4
1968-11-01	10912.3
1968-12-01	10847.5
1969-01-01	10392.2
1969-02-01	44755.2
1969-03-01	24694.8
1969-04-01	72057.6
1969-05-01	69638.4
1969-06-01	13115.5
1969-07-01	110618
1969-08-01	43390.1
1969-09-01	61171.2
1969-10-01	28658.9
1969-11-01	8501.76
1969-12-01	7258.46
1970-01-01	7285.25
1970-02-01	4064.26
1970-03-01	11168.9
1970-04-01	26956.8
1970-05-01	39104.6
1970-06-01	30326.4
1970-07-01	58389.1
1970-08-01	17864.9
1970-09-01	58320
1970-10-01	32140.8
1970-11-01	10886.4
1970-12-01	6856.7
1971-01-01	6106.75
1971-02-01	5757.7
1971-03-01	16070.4
1971-04-01	12026.9
1971-05-01	40711.7
1971-06-01	133747
1971-07-01	46604.2
1971-08-01	40711.7
1971-09-01	12156.5
1971-10-01	53568
1971-11-01	26179.2
1971-12-01	8088.77
1972-01-01	7338.82
1972-02-01	17489.1
1972-03-01	56246.4
1972-04-01	22291.2
1972-05-01	36961.9
1972-06-01	103421
1972-07-01	42586.6
1972-08-01	11999.2
1972-09-01	17625.6
1972-10-01	8570.88
1972-11-01	22654.1
1972-12-01	8731.58
1973-01-01	9642.24
1973-02-01	12966.9
1973-03-01	18909.5
1973-04-01	34473.6
1973-05-01	89726.4
1973-06-01	26697.6
1973-07-01	71781.1
1973-08-01	27587.5
1973-09-01	53395.2
1973-10-01	15668.6
1973-11-01	5883.84
1973-12-01	4580.06
1974-01-01	3455.14
1974-02-01	9120.38
1974-03-01	10820.7
1974-04-01	20658.2
1974-05-01	56246.4
1974-06-01	17081.3
1974-07-01	13981.2
1974-08-01	17088.2
1974-09-01	5832
1974-10-01	18293.5
1974-11-01	7231.68
1974-12-01	7338.82
1975-01-01	7285.25
1975-02-01	8999.42
1975-03-01	5919.26
1975-04-01	11586.2
1975-05-01	16713.2
1975-06-01	100829
1975-07-01	118117
1975-08-01	152133
1975-09-01	46915.2
1975-10-01	84905.3
1975-11-01	19595.5
1975-12-01	22686
1976-01-01	11410
1976-02-01	24780.4
1976-03-01	15454.4
1976-04-01	9927.36
1976-05-01	26784
1976-06-01	12674.9
1976-07-01	23998.5
1976-08-01	25203.7
1976-09-01	15163.2
1976-10-01	4633.63
1976-11-01	4561.92
1976-12-01	2812.32
1977-01-01	2731.97
1977-02-01	2184.54
1977-03-01	2673.04
1977-04-01	49248
1977-05-01	75263
1977-06-01	7076.16
1977-07-01	144098
1977-08-01	46872
1977-09-01	13452.5
1977-10-01	14490.1
1977-11-01	20502.7
1977-12-01	6401.38
1978-01-01	6990.62
1978-02-01	9580.03
1978-03-01	5838.91
1978-04-01	3913.92
1978-05-01	2812.32
1978-06-01	45100.8
1978-07-01	8624.45
1978-08-01	22739.6
1978-09-01	7102.08
1978-10-01	3106.94
1978-11-01	8138.88
1978-12-01	3562.27
1979-01-01	2257.89
1979-02-01	4161.02
1979-03-01	4526.5
1979-04-01	7205.76
1979-05-01	24507.4
1979-06-01	9305.28
1979-07-01	59728.3
1979-08-01	32140.8
1979-09-01	164592
1979-10-01	15802.6
1979-11-01	5106.24
1979-12-01	5222.88
1980-01-01	6535.38
1980-02-01	4911.06
1980-03-01	11034.8
1980-04-01	24805
1980-05-01	29462.6
1980-06-01	147744
1980-07-01	123474
1980-08-01	89190.7
1980-09-01	34473.8
1980-10-01	31605.5
1980-11-01	8734.9
1980-12-01	6964.1
1981-01-01	7017.32
1981-02-01	12434.9
1981-03-01	6481.78
1981-04-01	22421.3
1981-05-01	6882.62
1981-06-01	6038.51
1981-07-01	30802.5
1981-08-01	53032
1981-09-01	15784.7
1981-10-01	57853.3
1981-11-01	32659.5
1981-12-01	10205.4
1982-01-01	6507.95
1982-02-01	8394.63
1982-03-01	11383.4
1982-04-01	19077.2
1982-05-01	13757.6
1982-06-01	12387.8
1982-07-01	219450
1982-08-01	268196
1982-09-01	45619.4
1982-10-01	19793.4
1982-11-01	22602.3
1982-12-01	18668.4
1983-01-01	7713.89
1983-02-01	6193.09
1983-03-01	5625.45
1983-04-01	5961.8
1983-05-01	8356.28
1983-06-01	30845
1983-07-01	160704
1983-08-01	28658.2
1983-09-01	54691.4
1983-10-01	126153
1983-11-01	15525.3
1983-12-01	8249.37
1984-01-01	6990.62
1984-02-01	4835.81
1984-03-01	5383.58
1984-04-01	4561.92
1984-05-01	18963.1
1984-06-01	49507.2
1984-07-01	124813
1984-08-01	64549.4
1984-09-01	71020.8
1984-10-01	55175
1984-11-01	51840
1984-12-01	27855.4
1985-01-01	11865.7
1985-02-01	14515.7
1985-03-01	28390.8
1985-04-01	20917.4
1985-05-01	74727
1985-06-01	32400.4
1985-07-01	34015.8
1985-08-01	14757.9
1985-09-01	9719.93
1985-10-01	32944.7
1985-11-01	16510.8
1985-12-01	5463.86
1986-01-01	7017.08
1986-02-01	3435.64
1986-03-01	6240.73
1986-04-01	4328.39
1986-05-01	11276.3
1986-06-01	14748.6
1986-07-01	53568.4
1986-08-01	12856.1
1986-09-01	27993.5
1986-10-01	6910.28
1986-11-01	5442.72
1986-12-01	4580.23
1987-01-01	14142
1987-02-01	16765.1
1987-03-01	44461.4
1987-04-01	20761.9
1987-05-01	71781.1
1987-06-01	82684.8
1987-07-01	124010
1987-08-01	233824
1987-09-01	68688
1987-10-01	18427.4
1987-11-01	22991
1987-12-01	9133.3
1988-01-01	7874.5
1988-02-01	4359.7
1988-03-01	23837.8
1988-04-01	7335.4
1988-05-01	22337.9
1988-06-01	8501.8
1988-07-01	10606.5
1988-08-01	29194.6
1988-09-01	71280
1988-10-01	7633.4
1988-11-01	4458.2
1988-12-01	3133.7
1989-01-01	6642.4
1989-02-01	7306
1989-03-01	41783
1989-04-01	8735
1989-05-01	18186.3
1989-06-01	125453
1989-07-01	39372.5
1989-08-01	164454
1989-09-01	33955.2
1989-10-01	14516.9
1989-11-01	18377.3
1989-12-01	7472.7
1990-01-01	8276.3
1990-02-01	57577
1990-03-01	41247.4
1990-04-01	23898.2
1990-05-01	28123.2
1990-06-01	31363.2
1990-07-01	43925.8
1990-08-01	43925.8
1990-09-01	8372.2
1990-10-01	5115.7
1990-11-01	9409
1990-12-01	4901.5
1991-01-01	3964
1991-02-01	8297.9
1991-03-01	50889.6
1991-04-01	21202.6
1991-05-01	60531.8
1991-06-01	156557
1991-07-01	162043
1991-08-01	109547
1991-09-01	32400
1991-10-01	8490.5
1991-11-01	5546.9
1991-12-01	4419.4
1992-01-01	5437.2
1992-02-01	4334.7
1992-03-01	24721.6
1992-04-01	9745.9
1992-05-01	25230.5
1992-06-01	14541.1
1992-07-01	16552.5
1992-08-01	9535.1
1992-09-01	12856.3
1992-10-01	23677.1
1992-11-01	3654.7
1992-12-01	3053.4
1993-01-01	9481.5
1993-02-01	23635.6
1993-03-01	40979.5
1993-04-01	11689.9
1993-05-01	27319.7
1993-06-01	15707.5
1993-07-01	23784.2
1993-08-01	35087
1993-09-01	17599.7
1993-10-01	6267.5
1993-11-01	11378.9
1993-12-01	9374.4
1994-01-01	5705
1994-02-01	4886.8
1994-03-01	13900.9
1994-04-01	16381.4
1994-05-01	15025.8
1994-06-01	29548.8
1994-07-01	15347.2
1994-08-01	17436.4
1994-09-01	24364.8
1994-10-01	11865.3
1994-11-01	10393.9
1994-12-01	20382.6
1995-01-01	8758.4
1995-02-01	4306.2
1995-03-01	3481.9
1995-04-01	10601.3
1995-05-01	5731.8
1995-06-01	13763.5
1995-07-01	55175
1995-08-01	69906.2
1995-09-01	9564.5
1995-10-01	26194.8
1995-11-01	7413.1
1995-12-01	5035.4
1996-01-01	4365.8
1996-02-01	4485
1996-03-01	5517.5
1996-04-01	6013.4
1996-05-01	8651.2
1996-06-01	45619.2
1996-07-01	207576
1996-08-01	41783
1996-09-01	50803.2
1996-10-01	15749
1996-11-01	125712
1996-12-01	16873.9
1997-01-01	10686.8
1997-02-01	10886.4
1997-03-01	52496.6
1997-04-01	19699.2
1997-05-01	15106.2
1997-06-01	10471.7
1997-07-01	67495.7
1997-08-01	15213.3
1997-09-01	11560.3
1997-10-01	3937.2
1997-11-01	9149.8
1997-12-01	7285.2
1998-01-01	13472.4
1998-02-01	8418.8
1998-03-01	20998.7
1998-04-01	58320
1998-05-01	110082
1998-06-01	34732.8
1998-07-01	72049
1998-08-01	275875
1998-09-01	23146.6
1998-10-01	10794
1998-11-01	7309.4
1998-12-01	4606.8
1999-01-01	4017.6
1999-02-01	2853.1
1999-03-01	3471.2
1999-04-01	5546.9
1999-05-01	15536.4
1999-06-01	10938.2
1999-07-01	7687
1999-08-01	4981.8
1999-09-01	4613.8
1999-10-01	13525.9
1999-11-01	6194.9
1999-12-01	3803.3
2000-01-01	3937.2
2000-02-01	6514.6
2000-03-01	2732
2000-04-01	1394.5
2000-05-01	1114.2
2000-06-01	165629
2000-07-01	70977.6
2000-08-01	86244.5
2000-09-01	75686.4
2000-10-01	121599
2000-11-01	40176
2000-12-01	15856.1
2001-01-01	23409
2001-02-01	25402
2001-03-01	13821
2001-04-01	6428
2001-05-01	6053
2001-06-01	5547
2001-07-01	4312
2001-08-01	6776
2001-09-01	2229
2001-10-01	3321
2001-11-01	4095
2001-12-01	6937
2002-01-01	4446
2002-02-01	3290
2002-03-01	11758
2002-04-01	5728
2002-05-01	32409
2002-06-01	148781
2002-07-01	84637
2002-08-01	24079
2002-09-01	12649
2002-10-01	7419
2002-11-01	6402
2002-12-01	11437
2003-01-01	7285
2003-02-01	12483
2003-03-01	46872
2003-04-01	36806
2003-05-01	59996
2003-06-01	40954
2003-07-01	245877
2003-08-01	43122
2003-09-01	36547
2003-10-01	69103
2003-11-01	19414
2003-12-01	14517
2004-01-01	14812
2004-02-01	8745
2004-03-01	8330
2004-04-01	6610
2004-05-01	5062
2004-06-01	26438
2004-07-01	38837
2004-08-01	114903
2004-09-01	35770
2004-10-01	12080
2004-11-01	8839
2004-12-01	8303
2005-01-01	6830
2005-02-01	8612
2005-03-01	8544
2005-04-01	9616
2005-05-01	49283
2005-06-01	46397
2005-07-01	205433
2005-08-01	139545
2005-09-01	90461
2005-10-01	34819
2005-11-01	13686
2005-12-01	8732
2006-01-01	15213
2006-02-01	15580
2006-03-01	7714
2006-04-01	13582
2006-05-01	17811
2006-06-01	9331
2006-07-01	42587
2006-08-01	33212
2006-09-01	21540
2006-10-01	7205
2006-11-01	6299
2006-12-01	10928
2007-01-01	6375
2007-02-01	9314
2007-03-01	48747
2007-04-01	8217
2007-05-01	9240
2007-06-01	20814
2007-07-01	318730
2007-08-01	54104
2007-09-01	29549
2007-10-01	18588
2007-11-01	10757
2007-12-01	6910
2008-01-01	7848
2008-02-01	12052
2008-03-01	6803
2008-04-01	58579
2008-05-01	23623
2008-06-01	15993
2008-07-01	101244
2008-08-01	117850
2008-09-01	41472
2008-10-01	23141
2008-11-01	17833
2008-12-01	13847
2009-01-01	7901.28
2009-02-01	8394.62
2009-03-01	8758.37
2009-04-01	15085.4
2009-05-01	19954.1
2009-06-01	25038.7
2009-07-01	26168
2009-08-01	50086.1
2009-09-01	27734.4
2009-10-01	7633.44
2009-11-01	7102.08
2009-12-01	13847.3
2010-01-01	6776.35
2010-02-01	9313.92
2010-03-01	19230.9
2010-04-01	33177.6
2010-05-01	14302.7
2010-06-01	17029.4
2010-07-01	160168
2010-08-01	26542.9
2010-09-01	27216
2010-10-01	9802.94
2010-11-01	6894.72
2010-12-01	7017.41
2011-01-01	4526.5
2011-02-01	4935.17
2011-03-01	5356.8
2011-04-01	3654.72
2011-05-01	2919.46
2011-06-01	5754.24
2011-07-01	7151.33
2011-08-01	26087.6
2011-09-01	6894.72
2011-10-01	6347.81
2011-11-01	12104.6
2011-12-01	10767.2
2012-01-01	5222.88
2012-02-01	4064.26
2012-03-01	5490.72
2012-04-01	4017.6
2012-05-01	3321.22
2012-06-01	2164.32
2012-07-01	15749
2012-08-01	12668.8
2012-09-01	53654.4
2012-10-01	5088.96
2012-11-01	5702.4
2012-12-01	6213.89
2013-01-01	4981.82
2013-02-01	8128.51
2013-03-01	5517.5
2013-04-01	3188.16
2013-05-01	6535.3
2013-06-01	7801.92
2013-07-01	18561.3
2013-08-01	19204.1
2013-09-01	20528.6
2013-10-01	7687.01
2013-11-01	3576.96
2013-12-01	3321.22
2014-01-01	2946.24
2014-02-01	2975.62
2014-03-01	4499.71
2014-04-01	24209.3
2014-05-01	8704.8
2014-06-01	8398.08
2014-07-01	17248.9
2014-08-01	7445.95
2014-09-01	108605
2014-10-01	24935.9
2014-11-01	14567
2014-12-01	17248.9
2015-01-01	6374.59
2015-02-01	5902.85
2015-03-01	14115.2
2015-04-01	29289.6
2015-05-01	13633.1
2015-06-01	63244.8
2015-07-01	71245.4
2015-08-01	25739.4
2015-09-01	8760.96
2015-10-01	6347.81
2015-11-01	9331.2
2015-12-01	10499.3
2016-01-01	6374.59
2016-02-01	7814.02
2016-03-01	7124.54
2016-04-01	13841.3
2016-05-01	8088.77
2016-06-01	57024
2016-07-01	114903
2016-08-01	16713.2
2016-09-01	6376.32
2016-10-01	36961.9
2016-11-01	48729.6
2016-12-01	19713

## Sheet: Rainfall
年份	降雨量(mm)
1961-01-01	12
1961-02-01	9
1961-03-01	81
1961-04-01	55
1961-05-01	86
1961-06-01	102
1961-07-01	109
1961-08-01	118
1961-09-01	130
1961-10-01	48
1961-11-01	95
1961-12-01	18
1962-01-01	9
1962-02-01	33
1962-03-01	6
1962-04-01	92
1962-05-01	59
1962-06-01	130
1962-07-01	240
1962-08-01	191
1962-09-01	123
1962-10-01	41
1962-11-01	114
1962-12-01	20
1963-01-01	1
1963-02-01	12
1963-03-01	75
1963-04-01	135
1963-05-01	216
1963-06-01	44
1963-07-01	277
1963-08-01	281
1963-09-01	120
1963-10-01	6
1963-11-01	27
1963-12-01	14
1964-01-01	42
1964-02-01	78
1964-03-01	53
1964-04-01	263
1964-05-01	200
1964-06-01	95
1964-07-01	173
1964-08-01	82
1964-09-01	101
1964-10-01	140
1964-11-01	11
1964-12-01	11
1965-01-01	21
1965-02-01	52
1965-03-01	45
1965-04-01	113
1965-05-01	33
1965-06-01	59
1965-07-01	305
1965-08-01	148
1965-09-01	41
1965-10-01	55
1965-11-01	58
1965-12-01	10
1966-01-01	17
1966-02-01	24
1966-03-01	77
1966-04-01	77
1966-05-01	85
1966-06-01	60
1966-07-01	127
1966-08-01	33
1966-09-01	10
1966-10-01	38
1966-11-01	35
1966-12-01	22
1967-01-01	16
1967-02-01	66
1967-03-01	77
1967-04-01	95
1967-05-01	83
1967-06-01	85
1967-07-01	210
1967-08-01	100
1967-09-01	163
1967-10-01	44
1967-11-01	146
1967-12-01	1
1968-01-01	22
1968-02-01	2
1968-03-01	45
1968-04-01	53
1968-05-01	91
1968-06-01	98
1968-07-01	355
1968-08-01	136
1968-09-01	101
1968-10-01	84
1968-11-01	20
1968-12-01	48
1969-01-01	52
1969-02-01	45
1969-03-01	35
1969-04-01	181
1969-05-01	98
1969-06-01	53
1969-07-01	361
1969-08-01	149
1969-09-01	185
1969-10-01	5
1969-11-01	30
1969-12-01	5
1970-01-01	5
1970-02-01	51
1970-03-01	38
1970-04-01	119
1970-05-01	118
1970-06-01	101
1970-07-01	173
1970-08-01	123
1970-09-01	190
1970-10-01	57
1970-11-01	12
1970-12-01	16
1971-01-01	24
1971-02-01	36
1971-03-01	41
1971-04-01	79
1971-05-01	109
1971-06-01	225
1971-07-01	106
1971-08-01	136
1971-09-01	97
1971-10-01	78
1971-11-01	56
1971-12-01	12
1972-01-01	29
1972-02-01	38
1972-03-01	119
1972-04-01	48
1972-05-01	106
1972-06-01	167
1972-07-01	167
1972-08-01	74
1972-09-01	78
1972-10-01	78
1972-11-01	84
1972-12-01	19
1973-01-01	25
1973-02-01	49
1973-03-01	46
1973-04-01	224
1973-05-01	89
1973-06-01	103
1973-07-01	217
1973-08-01	68
1973-09-01	156
1973-10-01	17
1973-11-01	5
1973-12-01	1
1974-01-01	25
1974-02-01	46
1974-03-01	54
1974-04-01	124
1974-05-01	220
1974-06-01	64
1974-07-01	137
1974-08-01	99
1974-09-01	76
1974-10-01	91
1974-11-01	43
1974-12-01	35
1975-01-01	4
1975-02-01	39
1975-03-01	32
1975-04-01	163
1975-05-01	52
1975-06-01	188
1975-07-01	160
1975-08-01	208
1975-09-01	131
1975-10-01	118
1975-11-01	9
1975-12-01	41
1976-01-01	5
1976-02-01	83
1976-03-01	22
1976-04-01	97
1976-05-01	75
1976-06-01	97
1976-07-01	145
1976-08-01	110
1976-09-01	74
1976-10-01	37
1976-11-01	28
1976-12-01	9
1977-01-01	12
1977-02-01	4
1977-03-01	76
1977-04-01	195
1977-05-01	130
1977-06-01	48
1977-07-01	277
1977-08-01	101
1977-09-01	98
1977-10-01	82
1977-11-01	53
1977-12-01	35
1978-01-01	13
1978-02-01	41
1978-03-01	38
1978-04-01	29
1978-05-01	100
1978-06-01	111
1978-07-01	67
1978-08-01	65
1978-09-01	17
1978-10-01	52
1978-11-01	65
1978-12-01	9
1979-01-01	34
1979-02-01	35
1979-03-01	54
1979-04-01	117
1979-05-01	96
1979-06-01	139
1979-07-01	301
1979-08-01	95
1979-09-01	240
1979-10-01	1
1979-11-01	15
1979-12-01	48
1980-01-01	29
1980-02-01	11
1980-03-01	93
1980-04-01	57
1980-05-01	137
1980-06-01	223
1980-07-01	256
1980-08-01	219
1980-09-01	60
1980-10-01	79
1980-11-01	9
1980-12-01	1
1981-01-01	27
1981-02-01	47
1981-03-01	41
1981-04-01	80
1981-05-01	18
1981-06-01	112
1981-07-01	171
1981-08-01	108
1981-09-01	71
1981-10-01	120
1981-11-01	76
1981-12-01	7
1982-01-01	18
1982-02-01	35
1982-03-01	50
1982-04-01	53
1982-05-01	79
1982-06-01	59
1982-07-01	437
1982-08-01	286
1982-09-01	86
1982-10-01	34
1982-11-01	77
1982-12-01	2
1983-01-01	18
1983-02-01	10
1983-03-01	48
1983-04-01	69
1983-05-01	112
1983-06-01	160
1983-07-01	316
1983-08-01	124
1983-09-01	171
1983-10-01	235
1983-11-01	14
1983-12-01	6
1984-01-01	22
1984-02-01	11
1984-03-01	25
1984-04-01	54
1984-05-01	99
1984-06-01	192
1984-07-01	228
1984-08-01	122
1984-09-01	245
1984-10-01	45
1984-11-01	92
1984-12-01	50
1985-01-01	17
1985-02-01	29
1985-03-01	51
1985-04-01	83
1985-05-01	173
1985-06-01	65
1985-07-01	178
1985-08-01	57
1985-09-01	110
1985-10-01	163
1985-11-01	28
1985-12-01	14
1986-01-01	11
1986-02-01	5
1986-03-01	43
1986-04-01	55
1986-05-01	61
1986-06-01	116
1986-07-01	236
1986-08-01	55
1986-09-01	134
1986-10-01	53
1986-11-01	30
1986-12-01	28
1987-01-01	36
1987-02-01	58
1987-03-01	90
1987-04-01	89
1987-05-01	143
1987-06-01	117
1987-07-01	251
1987-08-01	221
1987-09-01	57
1987-10-01	109
1987-11-01	68
1987-12-01	1
1988-01-01	6
1988-02-01	43
1988-03-01	63
1988-04-01	23
1988-05-01	153
1988-06-01	42
1988-07-01	171
1988-08-01	137
1988-09-01	151
1988-10-01	42
1988-11-01	2
1988-12-01	8
1989-01-01	60
1989-02-01	88
1989-03-01	46
1989-04-01	89
1989-05-01	84
1989-06-01	182
1989-07-01	234
1989-08-01	177
1989-09-01	80
1989-10-01	41
1989-11-01	84
1989-12-01	21
1990-01-01	39
1990-02-01	97
1990-03-01	79
1990-04-01	85
1990-05-01	101
1990-06-01	115
1990-07-01	189
1990-08-01	125
1990-09-01	68
1990-10-01	19
1990-11-01	94
1990-12-01	13
1991-01-01	21
1991-02-01	65
1991-03-01	126
1991-04-01	72
1991-05-01	209
1991-06-01	201
1991-07-01	246
1991-08-01	190
1991-09-01	84
1991-10-01	3
1991-11-01	10
1991-12-01	39
1992-01-01	17
1992-02-01	14
1992-03-01	119
1992-04-01	48
1992-05-01	63
1992-06-01	83
1992-07-01	116
1992-08-01	107
1992-09-01	116
1992-10-01	49
1992-11-01	19
1992-12-01	17
1993-01-01	58
1993-02-01	72
1993-03-01	80
1993-04-01	96
1993-05-01	125
1993-06-01	107
1993-07-01	123
1993-08-01	151
1993-09-01	93
1993-10-01	23
1993-11-01	88
1993-12-01	10
1994-01-01	13
1994-02-01	38
1994-03-01	37
1994-04-01	98
1994-05-01	64
1994-06-01	109
1994-07-01	146
1994-08-01	138
1994-09-01	83
1994-10-01	52
1994-11-01	63
1994-12-01	38
1995-01-01	14
1995-02-01	15
1995-03-01	31
1995-04-01	102
1995-05-01	85
1995-06-01	125
1995-07-01	231
1995-08-01	184
1995-09-01	16
1995-10-01	91
1995-11-01	1
1995-12-01	9
1996-01-01	21
1996-02-01	18
1996-03-01	62
1996-04-01	41
1996-05-01	67
1996-06-01	225
1996-07-01	368
1996-08-01	100
1996-09-01	103
1996-10-01	92
1996-11-01	147
1996-12-01	2
1997-01-01	21
1997-02-01	41
1997-03-01	89
1997-04-01	43
1997-05-01	63
1997-06-01	68
1997-07-01	254
1997-08-01	76
1997-09-01	62
1997-10-01	27
1997-11-01	87
1997-12-01	23
1998-01-01	50
1998-02-01	36
1998-03-01	103
1998-04-01	142
1998-05-01	231
1998-06-01	128
1998-07-01	219
1998-08-01	206
1998-09-01	43
1998-10-01	21
1998-11-01	4
1998-12-01	21
1999-01-01	7
1999-02-01	10
1999-03-01	65
1999-04-01	113
1999-05-01	117
1999-06-01	122
1999-07-01	92
1999-08-01	100
1999-09-01	75
1999-10-01	114
1999-11-01	27
1999-12-01	2
2000-01-01	43
2000-02-01	23
2000-03-01	7
2000-04-01	12
2000-05-01	83
2000-06-01	237
2000-07-01	260
2000-08-01	120
2000-09-01	217
2000-10-01	133
2000-11-01	62
2000-12-01	19
2001-01-01	63
2001-02-01	48
2001-03-01	21
2001-04-01	56
2001-05-01	27
2001-06-01	83
2001-07-01	150
2001-08-01	46
2001-09-01	5
2001-10-01	62
2001-11-01	19
2001-12-01	66
2002-01-01	12
2002-02-01	36
2002-03-01	70
2002-04-01	120
2002-05-01	165
2002-06-01	211
2002-07-01	256
2002-08-01	90
2002-09-01	51
2002-10-01	39
2002-11-01	16
2002-12-01	67
2003-01-01	18
2003-02-01	65
2003-03-01	87
2003-04-01	129
2003-05-01	74
2003-06-01	224
2003-07-01	323
2003-08-01	186
2003-09-01	86
2003-10-01	116
2003-11-01	67
2003-12-01	22
2004-01-01	26
2004-02-01	32
2004-03-01	39
2004-04-01	48
2004-05-01	110
2004-06-01	112
2004-07-01	286
2004-08-01	197
2004-09-01	69
2004-10-01	9
2004-11-01	41
2004-12-01	33
2005-01-01	10
2005-02-01	43
2005-03-01	35
2005-04-01	108
2005-05-01	116
2005-06-01	122
2005-07-01	345
2005-08-01	217
2005-09-01	171
2005-10-01	29
2005-11-01	57
2005-12-01	6
2006-01-01	42
2006-02-01	43
2006-03-01	7
2006-04-01	112
2006-05-01	84
2006-06-01	100
2006-07-01	278
2006-08-01	94
2006-09-01	120
2006-10-01	17
2006-11-01	76
2006-12-01	22
2007-01-01	10
2007-02-01	72
2007-03-01	92
2007-04-01	61
2007-05-01	138
2007-06-01	103
2007-07-01	468
2007-08-01	124
2007-09-01	26
2007-10-01	28
2007-11-01	24
2007-12-01	22
2008-01-01	55
2008-02-01	9
2008-03-01	39
2008-04-01	140
2008-05-01	113
2008-06-01	68
2008-07-01	315
2008-08-01	252
2008-09-01	49
2008-10-01	59
2008-11-01	18
2008-12-01	3
2009-01-01	8
2009-02-01	61
2009-03-01	47
2009-04-01	91
2009-05-01	137
2009-06-01	111
2009-07-01	185
2009-08-01	145
2009-09-01	62
2009-10-01	20
2009-11-01	80
2009-12-01	26
2010-01-01	8
2010-02-01	51
2010-03-01	73
2010-04-01	110
2010-05-01	115
2010-06-01	71
2010-07-01	320
2010-08-01	131
2010-09-01	159
2010-10-01	22
2010-11-01	9
2010-12-01	4
2011-01-01	5
2011-02-01	42
2011-03-01	28
2011-04-01	19
2011-05-01	78
2011-06-01	127
2011-07-01	108
2011-08-01	124
2011-09-01	82
2011-10-01	56
2011-11-01	90
2011-12-01	13
2012-01-01	10
2012-02-01	14
2012-03-01	69
2012-04-01	49
2012-05-01	71
2012-06-01	70
2012-07-01	224
2012-08-01	134
2012-09-01	124
2012-10-01	41
2012-11-01	32
2012-12-01	34
2013-01-01	16
2013-02-01	37
2013-03-01	31
2013-04-01	59
2013-05-01	136
2013-06-01	68
2013-07-01	225
2013-08-01	157
2013-09-01	137
2013-10-01	15
2013-11-01	41
2013-12-01	2
2014-01-01	15
2014-02-01	61
2014-03-01	43
2014-04-01	112
2014-05-01	108
2014-06-01	64
2014-07-01	175
2014-08-01	133
2014-09-01	172
2014-10-01	78
2014-11-01	69
2014-12-01	5
2015-01-01	20
2015-02-01	42
2015-03-01	63
2015-04-01	118
2015-05-01	125
2015-06-01	149
2015-07-01	255
2015-08-01	127
2015-09-01	89
2015-10-01	73
2015-11-01	110
2015-12-01	10
2016-01-01	21
2016-02-01	32
2016-03-01	30
2016-04-01	101
2016-05-01	116
2016-06-01	164
2016-07-01	265
2016-08-01	125
2016-09-01	62
2016-10-01	130
2016-11-01	59
2016-12-01	39

## Sheet: Temperature
年份	温度(℃)
1961-01-01	2.2
1961-02-01	5.9
1961-03-01	10
1961-04-01	17.1
1961-05-01	21.5
1961-06-01	26.8
1961-07-01	29.6
1961-08-01	27.8
1961-09-01	22.3
1961-10-01	17.1
1961-11-01	11.6
1961-12-01	4.7
1962-01-01	1.4
1962-02-01	6.1
1962-03-01	9.4
1962-04-01	14.6
1962-05-01	21
1962-06-01	25.2
1962-07-01	28.7
1962-08-01	26.7
1962-09-01	22.5
1962-10-01	16.3
1962-11-01	9.1
1962-12-01	5.3
1963-01-01	1.2
1963-02-01	4.5
1963-03-01	10
1963-04-01	14.6
1963-05-01	20.5
1963-06-01	25.2
1963-07-01	27.6
1963-08-01	27
1963-09-01	22.9
1963-10-01	16.4
1963-11-01	11.1
1963-12-01	4.6
1964-01-01	2.7
1964-02-01	-0.9
1964-03-01	9.6
1964-04-01	16.6
1964-05-01	20.4
1964-06-01	24.8
1964-07-01	29.2
1964-08-01	27.5
1964-09-01	22.8
1964-10-01	16.9
1964-11-01	10.5
1964-12-01	4.6
1965-01-01	3.7
1965-02-01	5.3
1965-03-01	8.8
1965-04-01	13.8
1965-05-01	21.7
1965-06-01	25
1965-07-01	27.9
1965-08-01	25.8
1965-09-01	21.7
1965-10-01	17.2
1965-11-01	11.3
1965-12-01	3.5
1966-01-01	3.1
1966-02-01	6.2
1966-03-01	9.9
1966-04-01	15.4
1966-05-01	20.8
1966-06-01	25.5
1966-07-01	28.5
1966-08-01	28.8
1966-09-01	21.5
1966-10-01	17
1966-11-01	10.4
1966-12-01	2.3
1967-01-01	1.3
1967-02-01	3.6
1967-03-01	8.6
1967-04-01	14.9
1967-05-01	22.2
1967-06-01	26.6
1967-07-01	28
1967-08-01	29.6
1967-09-01	21.8
1967-10-01	16.3
1967-11-01	8.5
1967-12-01	0.9
1968-01-01	1.7
1968-02-01	2.2
1968-03-01	10.4
1968-04-01	16
1968-05-01	20.9
1968-06-01	26.4
1968-07-01	27
1968-08-01	26.6
1968-09-01	22.5
1968-10-01	15.3
1968-11-01	11.6
1968-12-01	6.6
1969-01-01	0.2
1969-02-01	-0.4
1969-03-01	8
1969-04-01	15.4
1969-05-01	22
1969-06-01	24.7
1969-07-01	27.1
1969-08-01	27.3
1969-09-01	22.7
1969-10-01	17.3
1969-11-01	8.5
1969-12-01	3.6
1970-01-01	0.9
1970-02-01	5.5
1970-03-01	6.6
1970-04-01	15
1970-05-01	21.1
1970-06-01	23.8
1970-07-01	27.3
1970-08-01	27.7
1970-09-01	21.7
1970-10-01	17.2
1970-11-01	9.6
1970-12-01	4.6
1971-01-01	2.4
1971-02-01	3.2
1971-03-01	7.7
1971-04-01	15.4
1971-05-01	21.1
1971-06-01	25
1971-07-01	29.9
1971-08-01	26.9
1971-09-01	21.7
1971-10-01	15.4
1971-11-01	10.4
1971-12-01	3.4
1972-01-01	2
1972-02-01	1
1972-03-01	9.7
1972-04-01	15.1
1972-05-01	20.5
1972-06-01	26.2
1972-07-01	27.1
1972-08-01	26.8
1972-09-01	21.1
1972-10-01	16.2
1972-11-01	10.5
1972-12-01	4.6
1973-01-01	2.6
1973-02-01	5.4
1973-03-01	10.2
1973-04-01	16.8
1973-05-01	19.7
1973-06-01	24.7
1973-07-01	27.4
1973-08-01	28.1
1973-09-01	20.9
1973-10-01	16.1
1973-11-01	10.7
1973-12-01	4.1
1974-01-01	1.4
1974-02-01	3.3
1974-03-01	9
1974-04-01	17.4
1974-05-01	21.5
1974-06-01	24.9
1974-07-01	27
1974-08-01	26.4
1974-09-01	22.4
1974-10-01	16.1
1974-11-01	10.9
1974-12-01	2.8
1975-01-01	3.5
1975-02-01	5.3
1975-03-01	10
1975-04-01	15.5
1975-05-01	19.9
1975-06-01	25.4
1975-07-01	27.5
1975-08-01	27.4
1975-09-01	24
1975-10-01	17
1975-11-01	9.9
1975-12-01	2.6
1976-01-01	2.6
1976-02-01	5.6
1976-03-01	8.3
1976-04-01	14.7
1976-05-01	21.2
1976-06-01	24.7
1976-07-01	26.6
1976-08-01	27.2
1976-09-01	21.8
1976-10-01	17.3
1976-11-01	7.3
1976-12-01	4.2
1977-01-01	-1.1
1977-02-01	3.9
1977-03-01	11.2
1977-04-01	16.8
1977-05-01	19.4
1977-06-01	25.1
1977-07-01	28.2
1977-08-01	26.1
1977-09-01	22.4
1977-10-01	18.4
1977-11-01	10
1977-12-01	6.3
1978-01-01	3.1
1978-02-01	4.1
1978-03-01	8.8
1978-04-01	17
1978-05-01	21.9
1978-06-01	26.1
1978-07-01	29
1978-08-01	28.4
1978-09-01	22.9
1978-10-01	16.8
1978-11-01	10
1978-12-01	5.2
1979-01-01	3.1
1979-02-01	6.7
1979-03-01	9.1
1979-04-01	15.1
1979-05-01	19.9
1979-06-01	26.4
1979-07-01	27.5
1979-08-01	27.3
1979-09-01	20.9
1979-10-01	18.1
1979-11-01	9.6
1979-12-01	5.8
1980-01-01	2.4
1980-02-01	3.5
1980-03-01	7.4
1980-04-01	14.9
1980-05-01	21.2
1980-06-01	25.5
1980-07-01	26.5
1980-08-01	24.7
1980-09-01	21.4
1980-10-01	17.1
1980-11-01	12.4
1980-12-01	4.4
1981-01-01	0.8
1981-02-01	4.6
1981-03-01	11.1
1981-04-01	16.2
1981-05-01	21.5
1981-06-01	25.7
1981-07-01	28.7
1981-08-01	27.4
1981-09-01	21.8
1981-10-01	14.6
1981-11-01	8.5
1981-12-01	4.1
1982-01-01	2.9
1982-02-01	4.2
1982-03-01	9.3
1982-04-01	15.6
1982-05-01	22.9
1982-06-01	24.6
1982-07-01	26.9
1982-08-01	26.2
1982-09-01	21.1
1982-10-01	18.4
1982-11-01	10.9
1982-12-01	4.3
1983-01-01	2.4
1983-02-01	4.5
1983-03-01	9
1983-04-01	16.4
1983-05-01	22.1
1983-06-01	24.6
1983-07-01	26.7
1983-08-01	27.1
1983-09-01	23.6
1983-10-01	16.8
1983-11-01	11
1983-12-01	4.9
1984-01-01	0.7
1984-02-01	2.2
1984-03-01	9.3
1984-04-01	15.4
1984-05-01	20.3
1984-06-01	25.6
1984-07-01	27.3
1984-08-01	27.3
1984-09-01	21.4
1984-10-01	16.7
1984-11-01	11.6
1984-12-01	2.4
1985-01-01	2.1
1985-02-01	4.2
1985-03-01	7
1985-04-01	16.7
1985-05-01	21.4
1985-06-01	25.2
1985-07-01	27.9
1985-08-01	27.8
1985-09-01	22
1985-10-01	16.6
1985-11-01	10.3
1985-12-01	2.5
1986-01-01	3.2
1986-02-01	4.2
1986-03-01	9.8
1986-04-01	16.1
1986-05-01	22.4
1986-06-01	25.8
1986-07-01	27.1
1986-08-01	26.8
1986-09-01	22.2
1986-10-01	15.7
1986-11-01	9.4
1986-12-01	4.5
1987-01-01	4.1
1987-02-01	5.8
1987-03-01	8.1
1987-04-01	15.5
1987-05-01	21.4
1987-06-01	24
1987-07-01	27
1987-08-01	27.4
1987-09-01	22.8
1987-10-01	18
1987-11-01	10.3
1987-12-01	5.1
1988-01-01	2.8
1988-02-01	3.4
1988-03-01	7.5
1988-04-01	16.7
1988-05-01	21.3
1988-06-01	26
1988-07-01	29.5
1988-08-01	26.3
1988-09-01	21.8
1988-10-01	17
1988-11-01	11.1
1988-12-01	5.6
1989-01-01	2.4
1989-02-01	4.2
1989-03-01	9.3
1989-04-01	16.2
1989-05-01	20.7
1989-06-01	24.9
1989-07-01	26.9
1989-08-01	26.4
1989-09-01	22.3
1989-10-01	17.5
1989-11-01	9.8
1989-12-01	5.7
1990-01-01	2.2
1990-02-01	4.3
1990-03-01	10.4
1990-04-01	15.2
1990-05-01	20.9
1990-06-01	25.6
1990-07-01	28.6
1990-08-01	27.6
1990-09-01	23.1
1990-10-01	17.2
1990-11-01	12.1
1990-12-01	4.8
1991-01-01	2.9
1991-02-01	5.5
1991-03-01	7.6
1991-04-01	14.6
1991-05-01	19.9
1991-06-01	25.2
1991-07-01	28.1
1991-08-01	26.4
1991-09-01	22.5
1991-10-01	16.7
1991-11-01	10.2
1991-12-01	4
1992-01-01	2.9
1992-02-01	6.1
1992-03-01	7.3
1992-04-01	17.2
1992-05-01	21.3
1992-06-01	24.4
1992-07-01	27.8
1992-08-01	26.7
1992-09-01	21.8
1992-10-01	15.2
1992-11-01	9.9
1992-12-01	5.3
1993-01-01	0.9
1993-02-01	6.6
1993-03-01	9.4
1993-04-01	16.2
1993-05-01	19.6
1993-06-01	25.7
1993-07-01	26.1
1993-08-01	25.2
1993-09-01	22.4
1993-10-01	16.6
1993-11-01	8.8
1993-12-01	4
1994-01-01	3.5
1994-02-01	4.5
1994-03-01	8.8
1994-04-01	16.9
1994-05-01	23.4
1994-06-01	25.6
1994-07-01	29.1
1994-08-01	27.9
1994-09-01	22.1
1994-10-01	16.1
1994-11-01	11.9
1994-12-01	5.6
1995-01-01	2.4
1995-02-01	5.7
1995-03-01	10.4
1995-04-01	15.3
1995-05-01	21.6
1995-06-01	24.9
1995-07-01	28.1
1995-08-01	27.3
1995-09-01	22.9
1995-10-01	17.2
1995-11-01	10.4
1995-12-01	4.6
1996-01-01	2.5
1996-02-01	4.1
1996-03-01	8.1
1996-04-01	15.2
1996-05-01	21.1
1996-06-01	25.5
1996-07-01	27.1
1996-08-01	26.7
1996-09-01	23
1996-10-01	17.2
1996-11-01	9.3
1996-12-01	5.6
1997-01-01	2.4
1997-02-01	5.7
1997-03-01	11.1
1997-04-01	16
1997-05-01	22.9
1997-06-01	25.8
1997-07-01	27.3
1997-08-01	27.7
1997-09-01	21.1
1997-10-01	17.9
1997-11-01	10
1997-12-01	4.8
1998-01-01	1.7
1998-02-01	6.8
1998-03-01	9.3
1998-04-01	18.6
1998-05-01	20.9
1998-06-01	25.2
1998-07-01	28.6
1998-08-01	27.5
1998-09-01	23.7
1998-10-01	18.9
1998-11-01	12.8
1998-12-01	6
1999-01-01	4.7
1999-02-01	7.7
1999-03-01	9.1
1999-04-01	16.8
1999-05-01	21.6
1999-06-01	24.9
1999-07-01	26.6
1999-08-01	26.1
1999-09-01	24.1
1999-10-01	16.9
1999-11-01	10.6
1999-12-01	5.6
2000-01-01	1.2
2000-02-01	4.3
2000-03-01	11.7
2000-04-01	17.5
2000-05-01	23
2000-06-01	26.1
2000-07-01	28.8
2000-08-01	27
2000-09-01	22.7
2000-10-01	16.6
2000-11-01	8.8
2000-12-01	6
2001-01-01	2.7
2001-02-01	5.4
2001-03-01	11.5
2001-04-01	16
2001-05-01	23.2
2001-06-01	25.8
2001-07-01	29.3
2001-08-01	26.4
2001-09-01	23.6
2001-10-01	18
2001-11-01	11
2001-12-01	3.3
2002-01-01	5.5
2002-02-01	8.4
2002-03-01	12.8
2002-04-01	16.7
2002-05-01	19.9
2002-06-01	27
2002-07-01	28.2
2002-08-01	26.6
2002-09-01	22.7
2002-10-01	17.3
2002-11-01	10.5
2002-12-01	3.9
2003-01-01	2.9
2003-02-01	5.8
2003-03-01	9.7
2003-04-01	16.1
2003-05-01	21.3
2003-06-01	25.9
2003-07-01	28.1
2003-08-01	26.9
2003-09-01	23.4
2003-10-01	16.7
2003-11-01	10.4
2003-12-01	4.4
2004-01-01	2.8
2004-02-01	8.6
2004-03-01	11.1
2004-04-01	18.5
2004-05-01	22
2004-06-01	25.3
2004-07-01	28.4
2004-08-01	26.3
2004-09-01	22.8
2004-10-01	17.2
2004-11-01	12
2004-12-01	5.3
2005-01-01	1.4
2005-02-01	2.3
2005-03-01	9.5
2005-04-01	18.8
2005-05-01	22
2005-06-01	27.6
2005-07-01	28.6
2005-08-01	26.1
2005-09-01	23.6
2005-10-01	17.2
2005-11-01	12.9
2005-12-01	3.9
2006-01-01	2.9
2006-02-01	4.6
2006-03-01	11.7
2006-04-01	18
2006-05-01	22.2
2006-06-01	27
2006-07-01	28.5
2006-08-01	28.1
2006-09-01	22.2
2006-10-01	19.7
2006-11-01	12.4
2006-12-01	4.9
2007-01-01	3.1
2007-02-01	9.2
2007-03-01	11.5
2007-04-01	17.1
2007-05-01	24.3
2007-06-01	25.9
2007-07-01	27.9
2007-08-01	27.8
2007-09-01	22.9
2007-10-01	17.8
2007-11-01	11
2007-12-01	5.9
2008-01-01	0.5
2008-02-01	3.5
2008-03-01	12.6
2008-04-01	17.1
2008-05-01	23.4
2008-06-01	25.2
2008-07-01	28
2008-08-01	26.9
2008-09-01	23.4
2008-10-01	18.3
2008-11-01	11.2
2008-12-01	5.5
2009-01-01	2.4
2009-02-01	7.8
2009-03-01	10.6
2009-04-01	17.3
2009-05-01	21.8
2009-06-01	27.5
2009-07-01	28.3
2009-08-01	26.9
2009-09-01	23
2009-10-01	19.5
2009-11-01	7.7
2009-12-01	4.3
2010-01-01	3
2010-02-01	5.9
2010-03-01	9.5
2010-04-01	14.1
2010-05-01	21.5
2010-06-01	25.5
2010-07-01	28.4
2010-08-01	28
2010-09-01	23.3
2010-10-01	16.7
2010-11-01	11.8
2010-12-01	6.1
2011-01-01	-0.3
2011-02-01	5.4
2011-03-01	9.9
2011-04-01	17.5
2011-05-01	22
2011-06-01	25.8
2011-07-01	28.5
2011-08-01	26.4
2011-09-01	21.6
2011-10-01	16.9
2011-11-01	12.4
2011-12-01	3.8
2012-01-01	2
2012-02-01	3.5
2012-03-01	9.1
2012-04-01	18.1
2012-05-01	22.5
2012-06-01	26.5
2012-07-01	29.3
2012-08-01	27
2012-09-01	22.1
2012-10-01	17.7
2012-11-01	9.6
2012-12-01	2.7
2013-01-01	2.1
2013-02-01	5
2013-03-01	11.7
2013-04-01	16.3
2013-05-01	22.1
2013-06-01	25.9
2013-07-01	29.7
2013-08-01	29.4
2013-09-01	22.6
2013-10-01	17.8
2013-11-01	11.1
2013-12-01	4.4
2014-01-01	5.1
2014-02-01	4.2
2014-03-01	12.4
2014-04-01	17
2014-05-01	18.3
2014-06-01	25.3
2014-07-01	27.6
2014-08-01	25.5
2014-09-01	22.4
2014-10-01	18.3
2014-11-01	11.4
2014-12-01	4.4
2015-01-01	4.6
2015-02-01	6.1
2015-03-01	11.2
2015-04-01	16.1
2015-05-01	21.8
2015-06-01	25.1
2015-07-01	26.7
2015-08-01	26.6
2015-09-01	22.5
2015-10-01	17.9
2015-11-01	9.7
2015-12-01	5.4
2016-01-01	2.2
2016-02-01	6.4
2016-03-01	11.7
2016-04-01	18.2
2016-05-01	20.8
2016-06-01	25.3
2016-07-01	28.5
2016-08-01	28.1
2016-09-01	23.6
2016-10-01	17.6
2016-11-01	10.4
2016-12-01	6.5
